# Supplementary material for: Tailoring Flame Retardance and Thermal Conductivity of Epoxy/Benzoxazine Mixtures via Aluminum Trihydrate and Ceramic Hybridization
Source: Polymers (Basel). 2026 Mar 6;18(5):648. doi: 10.3390/polym18050648 (PMC12987129; doi:10.3390/polym18050648)
Supplement: Supplementary file 1 [file polymers-18-00648-s001.zip]

Archive with 1 entries (1 files):
- polymers-4180108-supplementary.pdf
